# Supplementary material for: Antimicrobial Functionalization of Silicone-graft-poly(N-vinylimidazole) Catheters
Source: Molecules. 2024 May 9;29(10):2225. doi: 10.3390/molecules29102225 (PMC11123943; doi:10.3390/molecules29102225)
Supplement: Supplementary file 1 [file molecules-29-02225-s001.zip]

Archive with 1 entries (1 files):
- molecules-2957884-supplementary.pdf
